# Supplementary material for: Magnetic Field-Assisted Orientation and Positioning of Magnetite for Flexible and Electrically Conductive Sensors
Source: Micromachines (Basel). 2025 Jan 8;16(1):68. doi: 10.3390/mi16010068 (PMC11768084; doi:10.3390/mi16010068)
Supplement: Supplementary file 1 [file micromachines-16-00068-s001.zip]

Archive with 1 entries (1 files):
- micromachines-3401383-supplementary.pdf
